# Supplementary material for: ﻿Capitojoppa, a new genus of Ichneumoninae (Hymenoptera, Ichneumonidae) from Peruvian Amazonia
Source: Zookeys. 2023 Sep 1;1178:69–76. doi: 10.3897/zookeys.1178.108929 (PMC10492037; doi:10.3897/zookeys.1178.108929)
Supplement: XML Treatment for Capitojoppa [file zookeys.1178.108929-treatment1.xml]

<!DOCTYPE tp:taxon-treatment
  PUBLIC "-//TaxonX//DTD Taxonomic Treatment Publishing DTD v0 20100105//EN" "tax-treatment-NSO.dtd">
<tp:taxon-treatment xmlns:tp="http://www.plazi.org/taxpub"><tp:treatment-meta><kwd-group><label>Taxon classification</label><kwd>
              <named-content content-type="kingdom">Animalia</named-content>
            </kwd><kwd>
              <named-content content-type="order">Hymenoptera</named-content>
            </kwd><kwd>
              <named-content content-type="family">Ichneumonidae</named-content>
            </kwd></kwd-group><mixed-citation publication-type="journal"><person-group><name><surname>Claridge</surname><given-names>Brandon R.</given-names></name><name><surname>Kaunisto</surname><given-names>Kari M.</given-names></name><name><surname>Sääksjärvi</surname><given-names>Ilari E.</given-names></name></person-group><article-title>﻿<italic><tp:taxon-name><tp:taxon-name-part taxon-name-part-type="genus" reg="Capitojoppa">Capitojoppa</tp:taxon-name-part></tp:taxon-name></italic>, a new genus of <tp:taxon-name><tp:taxon-name-part taxon-name-part-type="subfamily">Ichneumoninae</tp:taxon-name-part></tp:taxon-name> (<tp:taxon-name><tp:taxon-name-part taxon-name-part-type="order">Hymenoptera</tp:taxon-name-part></tp:taxon-name>, <tp:taxon-name><tp:taxon-name-part taxon-name-part-type="family">Ichneumonidae</tp:taxon-name-part></tp:taxon-name>) from Peruvian Amazonia</article-title><source>Zookeys</source><day>01</day><month>09</month><year>2023</year><volume>1178</volume><fpage>69</fpage><lpage>76</lpage><pub-id pub-id-type="doi">10.3897/zookeys.1178.108929</pub-id></mixed-citation></tp:treatment-meta><tp:nomenclature><label>﻿</label><tp:taxon-name>
            <object-id xmlns:xlink="http://www.w3.org/1999/xlink" content-type="arpha" xlink:type="simple">46CCB75E-629F-56DC-BA5A-762996FAC673</object-id>
            <tp:taxon-name-part taxon-name-part-type="genus" reg="Capitojoppa">Capitojoppa</tp:taxon-name-part>
            <object-id xmlns:xlink="http://www.w3.org/1999/xlink" content-type="zoobank" xlink:type="simple">https://zoobank.org/DCE30183-1262-42CE-A34C-6348D04AF9B3</object-id>
          </tp:taxon-name><tp:taxon-authority>Claridge, Sääksjärvi &amp; Kaunisto</tp:taxon-authority><tp:taxon-status xmlns:xlink="http://www.w3.org/1999/xlink" xlink:type="simple">gen. nov.</tp:taxon-status><xref ref-type="fig" rid="F1">Figs 1</xref><xref ref-type="fig" rid="F2">, 2</xref></tp:nomenclature><tp:treatment-sec sec-type="type species" id="SECID0EUDAC"><title>Type species.</title><p><italic><tp:taxon-name><tp:taxon-name-part taxon-name-part-type="genus" reg="Capitojoppa">Capitojoppa</tp:taxon-name-part><tp:taxon-name-part taxon-name-part-type="species" reg="amazonica">amazonica</tp:taxon-name-part></tp:taxon-name></italic> Claridge, Sääksjärvi &amp; Kaunisto, sp. nov.</p></tp:treatment-sec><tp:treatment-sec sec-type="diagnosis" id="SECID0EFEAC"><title>Diagnosis.</title><p><italic><tp:taxon-name><tp:taxon-name-part taxon-name-part-type="genus" reg="Capitojoppa">Capitojoppa</tp:taxon-name-part></tp:taxon-name></italic> belongs to the tribe <tp:taxon-name><tp:taxon-name-part taxon-name-part-type="tribe">Ichneumonini</tp:taxon-name-part></tp:taxon-name> and is diagnosed by the following combination of characters: overall robust body with an enlarged head and a wide gena; large mandibles with widely spaced, subequal teeth; labrum exposed and visible in anterior view; supraclypeal area and clypeus without lateral ridge as in <italic><tp:taxon-name><tp:taxon-name-part taxon-name-part-type="genus" reg="Joppa">Joppa</tp:taxon-name-part></tp:taxon-name></italic> Fabricius and <italic><tp:taxon-name><tp:taxon-name-part taxon-name-part-type="genus" reg="Projoppa">Projoppa</tp:taxon-name-part></tp:taxon-name></italic> Townes; occipital carina complete and meeting hypostomal carina at mandibular base; wing membrane clear; propodeum without distinct dorsal and posterior faces (anterior margin strongly sloping and propodeum gently sloping posteriorly); dorsomedial surface of hind coxa coarsely striate; hind coxa without scopa; T1 longitudinally striate; T2 longitudinally striate medially; gastrocoelus deeply impressed; thyridium well developed; and female metasomal apex oxypygous.</p><p>Overall, <italic><tp:taxon-name><tp:taxon-name-part taxon-name-part-type="genus" reg="Capitojoppa">Capitojoppa</tp:taxon-name-part></tp:taxon-name></italic> is most similar to <italic><tp:taxon-name><tp:taxon-name-part taxon-name-part-type="genus" reg="Joppa">Joppa</tp:taxon-name-part></tp:taxon-name></italic> due to the following characters: mandibles large with subequal teeth; propodeum lacking distinct dorsal and posterior faces due to both the anterior and posterior margins sloping (variable in <italic><tp:taxon-name><tp:taxon-name-part taxon-name-part-type="genus" reg="Joppa">Joppa</tp:taxon-name-part></tp:taxon-name></italic> but usually as in <italic><tp:taxon-name><tp:taxon-name-part taxon-name-part-type="genus" reg="Capitojoppa">Capitojoppa</tp:taxon-name-part></tp:taxon-name></italic>); gastrocoelus deeply impressed; thyridium well developed; and T1–2 coarsely, longitudinally striate. <italic><tp:taxon-name><tp:taxon-name-part taxon-name-part-type="genus" reg="Capitojoppa">Capitojoppa</tp:taxon-name-part></tp:taxon-name></italic> primarily differs from <italic><tp:taxon-name><tp:taxon-name-part taxon-name-part-type="genus" reg="Joppa">Joppa</tp:taxon-name-part></tp:taxon-name></italic> by the exposed labrum which is visible in anterior view (concealed by the elongated clypeus in <italic><tp:taxon-name><tp:taxon-name-part taxon-name-part-type="genus" reg="Joppa">Joppa</tp:taxon-name-part></tp:taxon-name></italic>); the lack of distinct lateral ridges on the supraclypeal area and clypeus (a defining character in <italic><tp:taxon-name><tp:taxon-name-part taxon-name-part-type="genus" reg="Joppa">Joppa</tp:taxon-name-part></tp:taxon-name></italic>); the coarse, longitudinal striation on the supra-antennal area (smooth and without striation or rugosity in <italic><tp:taxon-name><tp:taxon-name-part taxon-name-part-type="genus" reg="Joppa">Joppa</tp:taxon-name-part></tp:taxon-name></italic>); complete occipital carina (obsolete ventrally in <italic><tp:taxon-name><tp:taxon-name-part taxon-name-part-type="genus" reg="Joppa">Joppa</tp:taxon-name-part></tp:taxon-name></italic>); clear wings (yellow with black markings in <italic><tp:taxon-name><tp:taxon-name-part taxon-name-part-type="genus" reg="Joppa">Joppa</tp:taxon-name-part></tp:taxon-name></italic>); and coarse striation on dorsomedial surface of the hind coxa (smooth and without striation or rugosity in <italic><tp:taxon-name><tp:taxon-name-part taxon-name-part-type="genus" reg="Joppa">Joppa</tp:taxon-name-part></tp:taxon-name></italic>). Also, the habitus is considerably more robust than any <italic><tp:taxon-name><tp:taxon-name-part taxon-name-part-type="genus" reg="Joppa">Joppa</tp:taxon-name-part></tp:taxon-name></italic> species examined.</p></tp:treatment-sec><tp:treatment-sec sec-type="description" id="SECID0ECIAC"><title>Description.</title><p><bold><italic>Head</italic>.</bold> Mandible large with subequal, widely separated teeth. Clypeus flat and with ventral margin straight. Epistomal suture subobsolete. Malar space ~0.7× basal mandibular width. Clypeus and supraclypeal area simple, without sublateral ridges. Dorsal margin of median field with small medial tubercle. Supra-antennal area coarsely, longitudinally striate. Gena wide. Female flagellum bristle-shaped (flattened and widened past midpoint before acutely tapering apically); basal flagellomeres moderately slender (flagellomere 1 ~3.0× as wide as long). Male flagellum with tyloids present and beginning on flagellomere 10 (endpoint of tyloids unknown); bristle ridges present beginning on flagellomere 11 (development of bristle ridges uncertain due to missing flagellum past flagellomere 15 on male paratype).</p><p><bold><italic>Mesosoma</italic>.</bold> Epomia present. Notaulus obsolete. Scutellum flat, not significantly elevated above postscutellum; not laterally carinate. Sternaulus obsolete. Posterior transverse carinae of the mesothoracic venter only present laterally. Juxtacoxal carina present. Propodeal carinae largely obsolete with only anterior transverse carina well developed medially and longitudinal carinae developed at extreme posterior (carinae more strongly developed in male specimen). Anterior margin of propodeum without medial tubercle. Legs stout. Fore and mid tibiae with well-developed, decumbent, conical spines (more strongly developed in female). Hind coxa without scopa and with dorsomedial surface coarsely striate. Tarsal claws simple, not pectinate.</p><p><bold><italic>Wings</italic>.</bold> Areolet pentagonal. Distal abscissa of 1/Cu present.</p><p><bold><italic>Metasoma</italic>.</bold> Metasoma rather stout, but linear and weakly tapering apically. T1 coarsely, longitudinally striate, median field indistinct. T2 longitudinally striate medially with striate area becoming narrower posteriorly. Thyridium well developed and wide (thyridium ~1.2× interthyridial width). Gastrocoelus deeply impressed. Female metasomal apex oxypygous. Ovipositor not significantly projecting past metasomal apex. Male hypopygium simple, not medially elongated. Gonoforceps simple, not enlarged.</p></tp:treatment-sec><tp:treatment-sec sec-type="etymology" id="SECID0ECJAC"><title>Etymology.</title><p>Derived from <italic>capito</italic>, meaning big-headed in medieval Latin, combined with the generic name, <italic>Joppa</italic>. In addition, <italic>Capito</italic> refers to the Neotropical bird genus <italic>Capito</italic> (barbets), including species of stocky birds with heavy bills. Gender feminine.</p></tp:treatment-sec><tp:treatment-sec sec-type="comments" id="SECID0EQJAC"><title>Comments.</title><p>Sexual dimorphism is minimal with only minor colour and surface sculpture differences between the female and male specimens.</p><p>The similarity to <italic><tp:taxon-name><tp:taxon-name-part taxon-name-part-type="genus" reg="Joppa">Joppa</tp:taxon-name-part></tp:taxon-name></italic> and other characters typical of the group (females with bristle-shaped antennae and males with bristle-ridges) suggests that <italic><tp:taxon-name><tp:taxon-name-part taxon-name-part-type="genus" reg="Capitojoppa">Capitojoppa</tp:taxon-name-part></tp:taxon-name></italic> belongs to a clade of Neotropical genera that includes <italic><tp:taxon-name><tp:taxon-name-part taxon-name-part-type="genus" reg="Carinodes">Carinodes</tp:taxon-name-part></tp:taxon-name></italic> Hancock, <italic><tp:taxon-name><tp:taxon-name-part taxon-name-part-type="genus" reg="Joppa">Joppa</tp:taxon-name-part></tp:taxon-name></italic>, <italic><tp:taxon-name><tp:taxon-name-part taxon-name-part-type="genus" reg="Joppocryptus">Joppocryptus</tp:taxon-name-part></tp:taxon-name></italic> Viereck, <italic><tp:taxon-name><tp:taxon-name-part taxon-name-part-type="genus" reg="Limonethe">Limonethe</tp:taxon-name-part></tp:taxon-name></italic> Townes, <italic><tp:taxon-name><tp:taxon-name-part taxon-name-part-type="genus" reg="Lobaegis">Lobaegis</tp:taxon-name-part></tp:taxon-name></italic> Townes, <italic><tp:taxon-name><tp:taxon-name-part taxon-name-part-type="genus" reg="Lophojoppa">Lophojoppa</tp:taxon-name-part></tp:taxon-name></italic> Brèthes, <italic><tp:taxon-name><tp:taxon-name-part taxon-name-part-type="genus" reg="Narthecura">Narthecura</tp:taxon-name-part></tp:taxon-name></italic> Townes, <italic><tp:taxon-name><tp:taxon-name-part taxon-name-part-type="genus" reg="Notacma">Notacma</tp:taxon-name-part></tp:taxon-name></italic> Townes, <italic><tp:taxon-name><tp:taxon-name-part taxon-name-part-type="genus" reg="Oezdemirus">Oezdemirus</tp:taxon-name-part></tp:taxon-name></italic> Ozdikmen &amp; Turgut, <italic><tp:taxon-name><tp:taxon-name-part taxon-name-part-type="genus" reg="Ortezia">Ortezia</tp:taxon-name-part></tp:taxon-name></italic> Cresson, and <italic><tp:taxon-name><tp:taxon-name-part taxon-name-part-type="genus" reg="Trogomorpha">Trogomorpha</tp:taxon-name-part></tp:taxon-name></italic> Ashmead (<xref ref-type="bibr" rid="B8">Santos et al. 2021</xref>).</p></tp:treatment-sec><tp:treatment-sec><!--Section generated to contain objects referenced in tp:taxon-treatment.--><fig id="F1" position="float" orientation="portrait"><object-id xmlns:xlink="http://www.w3.org/1999/xlink" content-type="doi" xlink:type="simple">10.3897/zookeys.1178.108929.figure1</object-id><object-id xmlns:xlink="http://www.w3.org/1999/xlink" content-type="arpha" xlink:type="simple">7702B450-BF35-54A8-8D94-020B1F47259D</object-id><label>Figure 1.</label><caption><p><italic><tp:taxon-name><tp:taxon-name-part taxon-name-part-type="genus" reg="Capitojoppa">Capitojoppa</tp:taxon-name-part><tp:taxon-name-part taxon-name-part-type="species" reg="amazonica">amazonica</tp:taxon-name-part></tp:taxon-name></italic> sp. nov., holotype female <bold>A</bold> habitus <bold>B</bold> mesosoma, lateral view <bold>C</bold> head, anterior view <bold>D</bold> head, ventral view <bold>E</bold> mesosoma, dorsal view. Scale bars: 5 mm (<bold>A, B, E</bold>); 2 mm (<bold>C, D</bold>).</p></caption><graphic xmlns:xlink="http://www.w3.org/1999/xlink" xlink:href="zookeys-1178-069_article-108929__-g001.jpg" position="float" orientation="portrait" xlink:type="simple" id="oo_900094.jpg"><uri content-type="original_file" xlink:type="simple">https://binary.pensoft.net/fig/900094</uri></graphic></fig><fig id="F2" position="float" orientation="portrait"><object-id xmlns:xlink="http://www.w3.org/1999/xlink" content-type="doi" xlink:type="simple">10.3897/zookeys.1178.108929.figure2</object-id><object-id xmlns:xlink="http://www.w3.org/1999/xlink" content-type="arpha" xlink:type="simple">BC6FA3D4-D37B-566D-A3FF-92838767EAB9</object-id><label>Figure 2.</label><caption><p><italic><tp:taxon-name><tp:taxon-name-part taxon-name-part-type="genus" reg="Capitojoppa">Capitojoppa</tp:taxon-name-part><tp:taxon-name-part taxon-name-part-type="species" reg="amazonica">amazonica</tp:taxon-name-part></tp:taxon-name></italic> sp. nov., paratype male <bold>A</bold> habitus <bold>B</bold> head, lateral view <bold>C</bold> propodeum, dorsal view <bold>D</bold> hind coxae and metasoma, dorsal view. Scale bars: 5 mm (<bold>A, D</bold>); 2 mm (<bold>B, C</bold>).</p></caption><graphic xmlns:xlink="http://www.w3.org/1999/xlink" xlink:href="zookeys-1178-069_article-108929__-g002.jpg" position="float" orientation="portrait" xlink:type="simple" id="oo_900095.jpg"><uri content-type="original_file" xlink:type="simple">https://binary.pensoft.net/fig/900095</uri></graphic></fig></tp:treatment-sec><ref-list><ref id="B8"><mixed-citation xmlns:xlink="http://www.w3.org/1999/xlink" xlink:type="simple"><person-group><name name-style="western"><surname>Santos</surname><given-names>BF</given-names></name><name name-style="western"><surname>Wahl</surname><given-names>DB</given-names></name><name name-style="western"><surname>Rousse</surname><given-names>P</given-names></name><name name-style="western"><surname>Bennett</surname><given-names>AMR</given-names></name><name name-style="western"><surname>Kula</surname><given-names>R</given-names></name><name name-style="western"><surname>Brady</surname><given-names>SG</given-names></name></person-group> (<year>2021</year>) <article-title>Phylogenomics of <tp:taxon-name><tp:taxon-name-part taxon-name-part-type="subfamily">Ichneumoninae</tp:taxon-name-part></tp:taxon-name> (<tp:taxon-name><tp:taxon-name-part taxon-name-part-type="order">Hymenoptera</tp:taxon-name-part></tp:taxon-name>, <tp:taxon-name><tp:taxon-name-part taxon-name-part-type="family">Ichneumonidae</tp:taxon-name-part></tp:taxon-name>) reveals pervasive morphological convergence and the shortcomings of previous classifications.</article-title><source>Systematic Entomology</source><volume>46</volume>(<issue>3</issue>): <fpage>704</fpage>–<lpage>724</lpage>. <ext-link xlink:href="10.1111/syen.12484" ext-link-type="doi" xlink:type="simple">https://doi.org/10.1111/syen.12484</ext-link></mixed-citation></ref></ref-list></tp:taxon-treatment>
