# Supplementary material for: ﻿Capitojoppa, a new genus of Ichneumoninae (Hymenoptera, Ichneumonidae) from Peruvian Amazonia
Source: Zookeys. 2023 Sep 1;1178:69–76. doi: 10.3897/zookeys.1178.108929 (PMC10492037; doi:10.3897/zookeys.1178.108929)
Supplement: XML Treatment for Capitojoppa amazonica [file zookeys.1178.108929-treatment2.xml]

<!DOCTYPE tp:taxon-treatment
  PUBLIC "-//TaxonX//DTD Taxonomic Treatment Publishing DTD v0 20100105//EN" "tax-treatment-NSO.dtd">
<tp:taxon-treatment xmlns:tp="http://www.plazi.org/taxpub"><tp:treatment-meta><kwd-group><label>Taxon classification</label><kwd>
              <named-content content-type="kingdom">Animalia</named-content>
            </kwd><kwd>
              <named-content content-type="order">Hymenoptera</named-content>
            </kwd><kwd>
              <named-content content-type="family">Ichneumonidae</named-content>
            </kwd></kwd-group><mixed-citation publication-type="journal"><person-group><name><surname>Claridge</surname><given-names>Brandon R.</given-names></name><name><surname>Kaunisto</surname><given-names>Kari M.</given-names></name><name><surname>Sääksjärvi</surname><given-names>Ilari E.</given-names></name></person-group><article-title>﻿<italic><tp:taxon-name><tp:taxon-name-part taxon-name-part-type="genus" reg="Capitojoppa">Capitojoppa</tp:taxon-name-part></tp:taxon-name></italic>, a new genus of <tp:taxon-name><tp:taxon-name-part taxon-name-part-type="subfamily">Ichneumoninae</tp:taxon-name-part></tp:taxon-name> (<tp:taxon-name><tp:taxon-name-part taxon-name-part-type="order">Hymenoptera</tp:taxon-name-part></tp:taxon-name>, <tp:taxon-name><tp:taxon-name-part taxon-name-part-type="family">Ichneumonidae</tp:taxon-name-part></tp:taxon-name>) from Peruvian Amazonia</article-title><source>Zookeys</source><day>01</day><month>09</month><year>2023</year><volume>1178</volume><fpage>69</fpage><lpage>76</lpage><pub-id pub-id-type="doi">10.3897/zookeys.1178.108929</pub-id></mixed-citation></tp:treatment-meta><tp:nomenclature><label>﻿</label><tp:taxon-name>
            <object-id xmlns:xlink="http://www.w3.org/1999/xlink" content-type="arpha" xlink:type="simple">19901E31-19DC-57F6-8CFE-C0F54C9361F4</object-id>
            <tp:taxon-name-part taxon-name-part-type="genus" reg="Capitojoppa">Capitojoppa</tp:taxon-name-part>
            <tp:taxon-name-part taxon-name-part-type="species" reg="amazonica">amazonica</tp:taxon-name-part>
            <object-id xmlns:xlink="http://www.w3.org/1999/xlink" content-type="zoobank" xlink:type="simple">https://zoobank.org/6DB53656-D931-46FC-8972-D0E063D541A5</object-id>
          </tp:taxon-name><tp:taxon-authority>Claridge, Sääksjärvi &amp; Kaunisto</tp:taxon-authority><tp:taxon-status xmlns:xlink="http://www.w3.org/1999/xlink" xlink:type="simple">sp. nov.</tp:taxon-status><xref ref-type="fig" rid="F1">Figs 1</xref><xref ref-type="fig" rid="F2">, 2</xref></tp:nomenclature><tp:treatment-sec sec-type="description" id="SECID0EIOAC"><title>Description.</title><p><bold>Female</bold> (Fig. <xref ref-type="fig" rid="F1">1A–E</xref>). Body length: 17.7 mm.; fore wing length: 14.0 mm.</p><fig id="F1" position="float" orientation="portrait"><object-id xmlns:xlink="http://www.w3.org/1999/xlink" content-type="doi" xlink:type="simple">10.3897/zookeys.1178.108929.figure1</object-id><object-id xmlns:xlink="http://www.w3.org/1999/xlink" content-type="arpha" xlink:type="simple">7702B450-BF35-54A8-8D94-020B1F47259D</object-id><label>Figure 1.</label><caption><p><italic><tp:taxon-name><tp:taxon-name-part taxon-name-part-type="genus" reg="Capitojoppa">Capitojoppa</tp:taxon-name-part><tp:taxon-name-part taxon-name-part-type="species" reg="amazonica">amazonica</tp:taxon-name-part></tp:taxon-name></italic> sp. nov., holotype female <bold>A</bold> habitus <bold>B</bold> mesosoma, lateral view <bold>C</bold> head, anterior view <bold>D</bold> head, ventral view <bold>E</bold> mesosoma, dorsal view. Scale bars: 5 mm (<bold>A, B, E</bold>); 2 mm (<bold>C, D</bold>).</p></caption><graphic xmlns:xlink="http://www.w3.org/1999/xlink" xlink:href="zookeys-1178-069_article-108929__-g001.jpg" position="float" orientation="portrait" xlink:type="simple" id="oo_900094.jpg"><uri content-type="original_file" xlink:type="simple">https://binary.pensoft.net/fig/900094</uri></graphic></fig><p><bold><italic>Colour</italic>.</bold> Overall yellow or brownish-yellow with restricted black areas. Head yellow except for: black mandibular apex; T-shaped black mark at vertex with narrow, medial extension to antennal bases; small dark brown mark immediately dorsal to antennal sockets; and occiput with dorsal 0.3 dark brown to black. Scape and pedicel brownish-yellow. Female flagellum with flagellomeres 1–5 yellowish-brown, flagellomeres 6–10 brownish-yellow, and the remainder brown ventrally and dark brown dorsally. Pronotum yellow except for small submedial brownish marks in female and small. Propleuron yellow. Mesonotum dark-brown to black except for submedial brownish-yellow stripes and posterior 0.6 with lateral margin brownish-yellow. Scutellum black anteromedially becoming yellow posterolaterally. Mesopleuron yellow except for linear, longitudinal black mark immediately ventral to subalar ridge. Postscutellum yellow. Ventral division of metapleuron yellow except for posteroventral margin dark brown. Propodeum varying from primarily yellow wide and posteriorly tapering black medial longitudinal stripe and lateral margins black to primarily black with only areas corresponding to second lateral areas yellow. Fore and mid legs with coxae and trochanters yellow; femora yellowish-brown; tibiae brownish-yellow except at base; fore tarsus brownish-yellow; and mid tarsus yellowish-brown except for tarsomere 1 brownish-yellow. Hind leg with coxa yellowish ventrally and brownish dorsally except for dark brown at apex; trochanter brown basally with remainder yellowish; femur yellowish-brown; tibia primarily yellowish-brown except for partially yellowish on anterior face; tarsus brown. Metasoma primarily brownish-yellow except for anterior 0.7 of T1 black dorsally.</p><p><bold><italic>Head</italic>.</bold> Clypeus smooth with moderately dense, coarse punctation. Supraclypeal area smooth medially becoming weakly granulate laterally, finely, densely punctate medially becoming sparser laterally. Supra-antennal area smooth and coarsely, longitudinally striate. Gena smooth and impunctate. Vertex smooth and weakly, irregularly sculptured except for small weakly granulate area between lateral ocelli and eye margin.</p><p><bold><italic>Mesosoma</italic>.</bold> Propleuron smooth and impunctate except for a few scattered punctures. Pronotum smooth and finely, nearly indistinctly, punctate at dorsal and posterior margins. Mesonotum densely, finely punctate with punctures adjacent to subadjacent. Scutellum smooth and varying from densely punctate. Mesopleuron smooth and moderately puncate posteroventrally becoming sparser anteriorly and dorsally. Speculum smooth and impunctate. Propodeum predominantly weakly granulate and coarsely punctate with punctures becoming denser posteriorly and laterally, basal area smooth and impunctate. Hind coxa with dorsomedial surface coarsely striate and ventral surface densely punctate with some punctures forming oblique rugulae.</p><p><bold><italic>Metasoma</italic>.</bold> T1 coarsely, longitudinally striate. T2 longitudinally striate medially with striate area becoming narrower posteriorly, remainder densely punctate with punctures subadjacent.</p><p><bold>Male.</bold> (Fig. <xref ref-type="fig" rid="F2">2A–D</xref>). Body length: 17.0 mm; fore wing length: 13.6 mm. As in female except for: small, additional sublateral brownish marks on propleuron; clypeus coarsely, densely punctate; and scutellum finely, sparsely punctate.</p><fig id="F2" position="float" orientation="portrait"><object-id xmlns:xlink="http://www.w3.org/1999/xlink" content-type="doi" xlink:type="simple">10.3897/zookeys.1178.108929.figure2</object-id><object-id xmlns:xlink="http://www.w3.org/1999/xlink" content-type="arpha" xlink:type="simple">BC6FA3D4-D37B-566D-A3FF-92838767EAB9</object-id><label>Figure 2.</label><caption><p><italic><tp:taxon-name><tp:taxon-name-part taxon-name-part-type="genus" reg="Capitojoppa">Capitojoppa</tp:taxon-name-part><tp:taxon-name-part taxon-name-part-type="species" reg="amazonica">amazonica</tp:taxon-name-part></tp:taxon-name></italic> sp. nov., paratype male <bold>A</bold> habitus <bold>B</bold> head, lateral view <bold>C</bold> propodeum, dorsal view <bold>D</bold> hind coxae and metasoma, dorsal view. Scale bars: 5 mm (<bold>A, D</bold>); 2 mm (<bold>B, C</bold>).</p></caption><graphic xmlns:xlink="http://www.w3.org/1999/xlink" xlink:href="zookeys-1178-069_article-108929__-g002.jpg" position="float" orientation="portrait" xlink:type="simple" id="oo_900095.jpg"><uri content-type="original_file" xlink:type="simple">https://binary.pensoft.net/fig/900095</uri></graphic></fig></tp:treatment-sec><tp:treatment-sec sec-type="material" id="SECID0EDCAE"><title>Materials examined.</title><p><bold><italic>Holotype</italic></bold> (female): Peru, Dept. of Loreto, Iquitos area, Mishana, 1–16.12.1998, clay, Ilari E. Sääksjärvi et al. Leg., Malaise trap, APHI A1/8 061 (<abbrev xmlns:xlink="http://www.w3.org/1999/xlink" xlink:title="Universidad Nacional Mayor de San Marco" id="ABBRID0EOCAE" xlink:type="simple">MUSM</abbrev>). <bold><italic>Paratype</italic></bold> (male): Peru, Dept. of Loreto, Iquitos area, Allpahuayo, 31.10–6.11.2011, Gómez &amp; Sääksjärvi leg., Malaise 11, Week24, <named-content xmlns:xlink="http://www.w3.org/1999/xlink" content-type="dwc:verbatimCoordinates" xlink:type="simple"><named-content content-type="geo-json" specific-use="{&#34;type&#34;:&#34;Point&#34;,&#34;coordinates&#34;:[-73.432500,-30.976389]}" id="NCID0EYCAE" xlink:type="simple">30°58'35"S, 73°25'57"W</named-content></named-content> (<abbrev xmlns:xlink="http://www.w3.org/1999/xlink" xlink:title="Universidad Nacional Mayor de San Marco" id="ABBRID0E4CAE" xlink:type="simple">MUSM</abbrev>).</p></tp:treatment-sec><tp:treatment-sec sec-type="distribution" id="SECID0EBDAE"><title>Distribution.</title><p>Only known from type locality in western Peruvian Amazon (National Reserve of Allpahuayo-Mishana). Despite examining extensive Neotropical materials in the Biodiversity Unit, Zoological Museum of University of Turku (Finland), the Entomological Museum of Utah State University (USA), and the Natural History Museum of the Alexander Humboldt Institute in Bogotá, (Colombia), especially from Costa Rica, Panama, and montane regions of Colombia, no other specimens of this genus were found. Thus, <italic><tp:taxon-name><tp:taxon-name-part taxon-name-part-type="genus" reg="Capitojoppa">Capitojoppa</tp:taxon-name-part></tp:taxon-name></italic> may be restricted to the lowland Amazon Basin.</p></tp:treatment-sec><tp:treatment-sec sec-type="biology" id="SECID0EODAE"><title>Biology.</title><p>The host(s) or other biological information are unknown.</p></tp:treatment-sec><tp:treatment-sec sec-type="etymology" id="SECID0ETDAE"><title>Etymology.</title><p>The specific name “<italic>amazonica</italic>” refers to Amazonia, the largest and most diverse rainforest on Earth.</p></tp:treatment-sec></tp:taxon-treatment>
